# Supplementary material for: A Variant Carbapenem Inactivation Method (CIM) for Acinetobacter baumannii Group with Shortened Time-to-Result: rCIM-A
Source: Pathogens. 2022 Apr 18;11(4):482. doi: 10.3390/pathogens11040482 (PMC9024794; doi:10.3390/pathogens11040482)
Supplement: Supplementary file 1 [file pathogens-11-00482-s001.zip]

Archive with 3 entries (2 files):
- pathogens-1681151-supplementary/
- pathogens-1681151-supplementary/pathogens-1639586_Figure S1.pdf
- pathogens-1681151-supplementary/pathogens-1639586_Table S1 and S2.pdf
